# Supplementary material for: SAM-VI riboswitch structure and signature for ligand discrimination
Source: Nat Commun. 2019 Dec 16;10:5728. doi: 10.1038/s41467-019-13600-9 (PMC6914780; doi:10.1038/s41467-019-13600-9)
Supplement: Supplementary file 3 — Source Data [file 41467_2019_13600_MOESM3_ESM.xlsx]

## Sheet: Fig 4e
Figure 4e. Normalized fluorescence intensity of the WT U39Ap variant plotted as a function of SAM ligand concentration
SAM concentration (μM)	replicate1/area	replicate2/area	replicate3/area	Mean/area	Mean/normalized	STDEV/area	STDEV/normalized
0	7608	7761.29	7690.45	7686.58	0	55.5645	0.00384
0.25	9835	10032.9	9986.13	9951.35	0.1107	82.2742	0.00701
0.5	11239	11964.4	11540.3	11581.2	0.19037	241.996	0.015
0.75	12531	13237	12987.2	12918.4	0.25573	273.928	0.01812
1	13688	14665.1	14009.7	14120.9	0.31452	306.125	0.02113
1.25	14846	15467	15075.5	15129.5	0.36381	200.46	0.0198
2.5	18452	20121.9	18953.1	19175.6	0.56159	511.695	0.03641
3.5	20320	22542.5	20965	21275.8	0.66425	675.872	0.04549
5	22124	24497.2	22651.7	23091	0.75298	683.744	0.04872
6.5	23405	25438.8	24530.7	24458.2	0.81981	744.697	0.05305
8	24326	26377.7	26094.6	25599.4	0.87559	900.463	0.06029
10	25529	27229.7	26896.5	26551.7	0.92214	723.182	0.05597
15	26783	29746.3	27904.4	28144.6	1	962.773	0.06655

## Sheet: Fig 4g
Figure 4g. Normalized fluorescence intensity of the U6C U39Ap variant plotted as a function of SAM ligand concentration
SAM concentration (μM)	replicate1/area	replicate2/area	replicate3/area	Mean/area	Mean/normalized	STDEV/area	STDEV/normalized
0	4806	4892	5070.58	4922.86	0	110.196	0.00736
0.25	6605	6927	7270.12	6934.04	0.09501	271.58	0.01388
0.5	8617	8877	9039.95	8844.65	0.18527	174.177	0.01041
0.75	10002	10346	10476	10274.7	0.25282	199.965	0.01211
1	11196	11355	11547.3	11366.1	0.30438	143.641	0.01098
2.5	16155	16666	17305.8	16708.9	0.55678	470.779	0.02656
3.5	18440	18684	19242.3	18788.8	0.65503	335.815	0.02322
5	20470	20701	21404.7	20858.6	0.75281	397.504	0.02701
6.5	22213	22142	22752	22369	0.82416	272.378	0.02483
8	23076	23278	23975.1	23443	0.8749	385.141	0.02896
10	24063	24519	25210.1	24597.4	0.92943	471.564	0.03269
15	25772	26858	25643.5	26091.2	1	544.779	0.0364

## Sheet: Fig 4i
Figure 4i. kobs values for the WT U39Ap variant plotted as a function of SAM ligand concentration
SAM concentration (μM)	0.45	0.6	1.2	1.8	3	4.5
replicate1	0.04341	0.04974	0.0618	0.07653	0.1069	0.1474
replicate2	0.04305	0.05082	0.064	0.07596	0.1072	0.145
replicate3	0.04384	0.04961	0.0637	0.07711	0.1053	0.1502
Mean	0.0434333	0.0500567	0.0631667	0.0765333	0.106467	0.147533
STDEV	0.000395517	0.000664254	0.00119304	0.000575007	0.00102144	0.00260256
Figure 4i. kobs values for the U6C U39Ap variant plotted as a function of SAM ligand concentration
SAM concentration (μM)	0.6	0.9	1.2	1.8
replicate1	0.07854	0.09516	0.11581	0.15163
replicate2	0.07868	0.09884	0.11992	0.15475
replicate3	0.07604	0.10744	0.12025	0.15171
Mean	0.0777533	0.10048	0.11866	0.152697
STDEV	0.00148544	0.00630213	0.00247368	0.00177869

## Sheet: Fig 5c
Figure 5c. Fluorescence changes of UAp39 labeled SAM-VI riboswitch variants
	metK 61		metK 65
SAM	-	+	-	+
replicate1	74.5667	76.8314	43.8435	121.771
replicate2	76.7711	74.727	43.439	121.731
replicate3	78.4823	73.1421	44.8664	123.081
Mean	76.6067	74.9002	44.0496	122.194
STDEV	1.96297	1.85074	0.73568	0.768038

## Sheet: Fig 5e
Figure 5e. In vivo expression analysis of the WT and mutant E. coli metK RNAs
	WT		M1		M2		M3
SAM	-	+	-	+	-	+	-	+
replicate1	1.00436	0.3249	0.94234	0.87477	1.07522	1.14818	0.22919	0.23862
replicate2	0.96962	0.31641	0.94244	0.87425	1.16184	1.09655	0.21041	0.23791
replicate3	1.01921	0.30143	0.94959	0.91235	1.049	1.07998	0.21023	0.2514
Average	0.99773	0.31425	0.94479	0.88712	1.09535	1.10824	0.21661	0.24264
STDEV	0.02545	0.01188	0.00415	0.02185	0.05905	0.03557	0.01089	0.00759

## Sheet: Supplementary Fig 22c
Figure 4e. Normalized fluorescence intensity of the metK 65 RNA variant plotted as a function of SAM ligand concentration
SAM concentration (μM)	replicate1/area	replicate2/area	replicate3/area	Mean/area	Mean/normalized	STDEV/area	STDEV/normalized
0	3438.75	3381.53	3466.33	3428.87	0	43.2583	0.00835663
0.25	3659.89	3596.46	3672.01	3642.79	0.0413228	40.5803	0.00838029
0.5	3845.94	3783.92	3794.51	3808.12	0.0732605	33.1741	0.00843076
0.75	4045.2	3972.57	4036.84	4018.2	0.113842	39.7396	0.00853455
1	4133.5	4215.56	4156.7	4168.59	0.142892	42.2983	0.00863527
2.5	5052.27	5179.11	5106.15	5112.51	0.325232	63.657	0.00971397
4	5732.22	5749.65	5945.58	5809.15	0.459803	118.472	0.0109022
5	6148.52	6028.24	6172.42	6116.39	0.519154	77.2721	0.0115035
6.5	6610.85	6510.01	6593.07	6571.31	0.607031	53.8282	0.0124612
8	6955.86	6830.1	6923.37	6903.11	0.671126	65.2792	0.0132014
9.5	7225.8	7272.94	7431.91	7310.22	0.749768	107.991	0.0141488
12	7773.3	7607.53	7768.02	7716.28	0.828208	94.2193	0.0151292
15	8204.84	8116.72	8251.11	8190.89	0.919889	68.2751	0.0163112
20	8617.78	8534.46	8664.56	8605.6	1	65.9031	0.0173701
